# Supplementary material for: Improved PPO Optimization for Robotic Arm Grasping Trajectory Planning and Real-Robot Migration
Source: Sensors (Basel). 2025 Aug 23;25(17):5253. doi: 10.3390/s25175253 (PMC12431029; doi:10.3390/s25175253)
Supplement: Supplementary file 1 [file sensors-25-05253-s001.zip]

Archive with 1 entries (1 files):
- sensors-3789616-supplementary.mp4
